# Supplementary material for: Targeting PGM3 as a Novel Therapeutic Strategy in KRAS/LKB1 Co-Mutant Lung Cancer
Source: Cells. 2022 Jan 5;11(1):176. doi: 10.3390/cells11010176 (PMC8750012; doi:10.3390/cells11010176)
Supplement: Supplementary file 1 [file cells-11-00176-s001.zip]

Archive with 1 entries (1 files):
- cells-1499216-supplementary.xlsx
