# Supplementary material for: Targeting PGM3 as a Novel Therapeutic Strategy in KRAS/LKB1 Co-Mutant Lung Cancer
Source: Cells. 2022 Jan 5;11(1):176. doi: 10.3390/cells11010176 (PMC8750012; doi:10.3390/cells11010176)
Supplement: Supplementary file 1 [file cells-11-00176-s001.zip › cells-1499216-supplementary.xlsx]

## Sheet: Supplementary 1-H460 targeted
Related to Fig.2C Targeted matabolomics and pool size
MID: mass isotopologue distribution
Sample Name	H460-EV-siCtrl_1	H460-EV-siCtrl_2	H460-EV-siCtrl_3	H460-EV-siPGM3_1	H460-EV-siPGM3_2	H460-EV-siPGM3_3	H460-WT-siCtrl_1	H460-WT-siCtrl_2	H460-WT-siCtrl_3	H460-WT-siPGM3_1	H460-WT-siPGM3_2	H460-WT-siPGM3_3
GlcNAc-6-P M0	51719.8	48769.3	42089.9	56988.8	58164.6	69303.6	83497.6	84452.9	126547	151058	107010	110618
GlcNAc-6-P_M1	57209.5	56045.6	43052.7	76054.6	81737.7	83910.2	47817.9	52533	76896.7	118335	94092	93316.1
GLcNAc-6-P_M1_natural abundance correction	52432.7	51541.3	39165.3	70791.1	76365.6	77509.4	40106.1	44733	65208.8	104384	84208.5	83099.5
M0+M1 (total MID)	104152	100311	81255.2	127780	134530	146813	123604	129186	191756	255442	191219	193717
Protein (µg)	228.006	207.719	189.818	225.62	216.072	223.233	195.785	195.785	205.332	207.719	214.879	216.072
pool size-GlcNAc-6-P
Sample Name	H460-EV-siCtrl_1	H460-EV-siCtrl_2	H460-EV-siCtrl_3	H460-EV-siPGM3_1	H460-EV-siPGM3_2	H460-EV-siPGM3_3	H460-WT-siCtrl_1	H460-WT-siCtrl_2	H460-WT-siCtrl_3	H460-WT-siPGM3_1	H460-WT-siPGM3_2	H460-WT-siPGM3_3
	456.796	482.916	428.07	566.351	622.617	657.667	631.325	659.837	933.883	1229.75	889.891	896.539
Sample Name	H460-EV-siCtrl_1	H460-EV-siCtrl_2	H460-EV-siCtrl_3	H460-EV-siPGM3_1	H460-EV-siPGM3_2	H460-EV-siPGM3_3	H460-WT-siCtrl_1	H460-WT-siCtrl_2	H460-WT-siCtrl_3	H460-WT-siPGM3_1	H460-WT-siPGM3_2	H460-WT-siPGM3_3
UDP-HexNAc M0	1.13517e+06	1.06786e+06	881802	906456	917007	919413	1.57299e+06	1.60195e+06	2.07932e+06	1.65834e+06	1.39933e+06	1.51475e+06
UDP-HexNAc-M1	1.18594e+06	1.0856e+06	960915	939365	954070	1.01441e+06	919656	940919	1.26551e+06	1.14621e+06	970886	1.00804e+06
UDP-HexNAc_natural abundance correction	959525	872617	785040	758573	771172	831033	605922	621409	850794	815456	691790	705924
M0+M1 (total MID)	2.0947e+06	1.94048e+06	1.66684e+06	1.66503e+06	1.68818e+06	1.75045e+06	2.17891e+06	2.22336e+06	2.93012e+06	2.4738e+06	2.09112e+06	2.22068e+06
Protein (µg)	228.006	207.719	189.818	225.62	216.072	223.233	195.785	195.785	205.332	207.719	214.879	216.072
pool size-UDP-HexNAc
Sample Name	H460-EV-siCtrl_1	H460-EV-siCtrl_2	H460-EV-siCtrl_3	H460-EV-siPGM3_1	H460-EV-siPGM3_2	H460-EV-siPGM3_3	H460-WT-siCtrl_1	H460-WT-siCtrl_2	H460-WT-siCtrl_3	H460-WT-siPGM3_1	H460-WT-siPGM3_2	H460-WT-siPGM3_3
	9187.01	9341.87	8781.28	7379.81	7813.03	7841.35	11129.1	11356.2	14270.2	11909.4	9731.61	10277.5
Sample Name	H460-EV-siCtrl_1	H460-EV-siCtrl_2	H460-EV-siCtrl_3	H460-EV-siPGM3_1	H460-EV-siPGM3_2	H460-EV-siPGM3_3	H460-WT-siCtrl_1	H460-WT-siCtrl_2	H460-WT-siCtrl_3	H460-WT-siPGM3_1	H460-WT-siPGM3_2	H460-WT-siPGM3_3
Neu5Ac M0	197466	189403	215645	116161	161135	192111	239568	267834	344699	371918	346671	293938
Neu5Ac M1	110563	82915.6	77664.4	63655.2	63985.4	87588.7	65391.9	82086.7	126669	153722	119252	115246
Neu5Ac_2_m+1_natural abundance correction	85755.2	59120.9	50573	49061.9	43742.1	63453.8	35295	48438.8	83364.6	106998	75700	78318.5
M0+M1 (total MID)	283221	248524	266218	165223	204877	255565	274863	316273	428063	478916	422371	372257
Protein (µg)	228.006	207.719	189.818	225.62	216.072	223.233	195.785	195.785	205.332	207.719	214.879	216.072
pool size-Neu5Ac
Sample Name	H460-EV-siCtrl_1	H460-EV-siCtrl_2	H460-EV-siCtrl_3	H460-EV-siPGM3_1	H460-EV-siPGM3_2	H460-EV-siPGM3_3	H460-WT-siCtrl_1	H460-WT-siCtrl_2	H460-WT-siCtrl_3	H460-WT-siPGM3_1	H460-WT-siPGM3_2	H460-WT-siPGM3_3
	1242.16	1196.44	1402.49	732.307	948.185	1144.83	1403.9	1615.41	2084.74	2305.6	1965.62	1722.83

## Sheet: Supplementary 2-H460-labeling
Related to Fig. 4B-H460 cells
2 hour labeling
Sample Name	H460-EV-DMSO_1-2hr	H460-EV-DMSO_2-2h	H460-EV-DMSO_3-2h	H460-EV-FR054_1-2h	H460-EV-FR054_2-2h	H460-EV-FR054_3-2h	H460-LKB1-DMSO_1-2h	H460-LKB1-DMSO_2-2h	H460-LKB1-DMSO_3-2h	H460-LKB1-FR054_1-2h	H460-LKB1-FR054_2-2h	H460-LKB1-FR054_3-2h
UDP-HexNAc_M0	1.14754e+06	1.15172e+06	1.39395e+06	1.46322e+06	1.51135e+06	1.32238e+06	1.66977e+06	1.72475e+06	1.43807e+06	4.60665e+06	4.15044e+06	3.89245e+06
UDP-HexNAc_M1	1.39872e+06	1.4214e+06	1.61876e+06	1.14884e+06	1.16776e+06	994657	1.13538e+06	1.12748e+06	898013	1.69266e+06	1.4137e+06	1.27407e+06
UDP-HexNAc_M1 natural abundance correction	1.16984e+06	1.19169e+06	1.34073e+06	857001	866319	730908	802341	783480	611191	773860	585894	497721
sum	2.31738e+06	2.34341e+06	2.73468e+06	2.32023e+06	2.37767e+06	2.05329e+06	2.47211e+06	2.50823e+06	2.04926e+06	5.38051e+06	4.73633e+06	4.39017e+06
MID
Sample Name	H460-EV-DMSO_1	H460-EV-DMSO_2	H460-EV-DMSO_3	H460-EV-FR054_1	H460-EV-FR054_2	H460-EV-FR054_3	H460-LKB1-DMSO_1	H460-LKB1-DMSO_2	H460-LKB1-DMSO_3	H460-LKB1-FR054_1	H460-LKB1-FR054_2	H460-LKB1-FR054_3
UDP-HexNAc_M0	0.495188	0.491472	0.509731	0.630639	0.635644	0.644031	0.675443	0.687636	0.70175	0.856174	0.876298	0.886628
UDP-HexNAc_M1 natural abundance correction	0.504812	0.508528	0.490269	0.369361	0.364356	0.355969	0.324557	0.312364	0.29825	0.143826	0.123702	0.113372
sum	1	1	1	1	1	1	1	1	1	1	1	1
Protein (µg)	253.211	234.017	241.695	259.609	285.201	239.135	333.826	326.148	345.342	358.138	349.181	399.085	ug
pool size calculation-UDP HexNAc 2hr
Sample Name	H460-EV-DMSO_1-2hr	H460-EV-DMSO_2-2h	H460-EV-DMSO_3-2h	H460-EV-FR054_1-2h	H460-EV-FR054_2-2h	H460-EV-FR054_3-2h	H460-LKB1-DMSO_1-2h	H460-LKB1-DMSO_2-2h	H460-LKB1-DMSO_3-2h	H460-LKB1-FR054_1-2h	H460-LKB1-FR054_2-2h	H460-LKB1-FR054_3-2h
	9151.97	10013.8	11314.6	8937.39	8336.83	8586.31	7405.39	7690.46	5933.99	15023.6	13564.1	11000.6
6 hour labeling
Sample Name	H460-EV-DMSO_1-2hr	H460-EV-DMSO_2-2h	H460-EV-DMSO_3-2h	H460-EV-FR054_1-2h	H460-EV-FR054_2-2h	H460-EV-FR054_3-2h	H460-LKB1-DMSO_1-2h	H460-LKB1-DMSO_2-2h	H460-LKB1-DMSO_3-2h	H460-LKB1-FR054_1-2h	H460-LKB1-FR054_2-2h	H460-LKB1-FR054_3-2h
UDP-HexNAc_M0	22230.9	31786.7	52014.5	123736	122233	102224	63786.7	62420	81162	265563	230280	211020	102.22
UDP-HexNAc_M1 natural abundance correction	89504.7	136194	217568	225574	244308	240772	112305	105388	137163	142133	120082	107664
sum	111736	167980	269582	349311	366541	342996	176091	167808	218325	407697	350361	318683
MID
Sample Name	H460-EV-DMSO_1	H460-EV-DMSO_2	H460-EV-DMSO_3	H460-EV-FR054_1	H460-EV-FR054_2	H460-EV-FR054_3	H460-LKB1-DMSO_1	H460-LKB1-DMSO_2	H460-LKB1-DMSO_3	H460-LKB1-FR054_1	H460-LKB1-FR054_2	H460-LKB1-FR054_3
UDP-HexNAc_M0	0.19896	0.189229	0.192945	0.35423	0.333477	0.298034	0.362237	0.371973	0.371748	0.651374	0.657264	0.662161
UDP-HexNAc_M1 natural abundance correction	0.80104	0.810771	0.807055	0.64577	0.666523	0.701966	0.637763	0.628027	0.628252	0.348626	0.342736	0.337839
sum	1	1	1	1	1	1	1	1	1	1	1	1

## Sheet: Supplementary 3-H1373 labelingS
Sample Name	H1373-shGFP-DMSO_1	H1373-shGFP-DMSO_2	H1373-shGFP-DMSO_3	H1373-shGFP-FR054_1	H1373-shGFP-FR054_2	H1373-shGFP-FR054_3	H1373-shLKB1-DMSO_1	H1373-shLKB1-DMSO_2	H1373-shLKB1-DMSO_3	H1373-shLKB1-FR054_1	H1373-shLKB1-FR054_2	H1373-shLKB1-FR054_3
UDPG_282_79_m0	88265.6	48390.6	56777.9	415237	328127	384755	77025.1	69382.7	66084.4	295920	261976	274925
UDPG_282_79_m1	67416.5	38234.3	48362.9	48935.6	42455	46338.9	51867	52064.8	45891.4	43124.1	37040.9	40068.8
UDPG_282_79_m1_natural abundance correction	59264.3	33765	43118.9	10584.3	12149.2	10803	44752.9	45656.6	39787.9	15792.9	12844.8	14676.7
sum	147530	82155.5	99896.8	425822	340276	395558	121778	115039	105872	311713	274821	289602
% of enrichment
Sample Name	H1373-shGFP-DMSO_1	H1373-shGFP-DMSO_2	H1373-shGFP-DMSO_3	H1373-shGFP-FR054_1	H1373-shGFP-FR054_2	H1373-shGFP-FR054_3	H1373-shLKB1-DMSO_1	H1373-shLKB1-DMSO_2	H1373-shLKB1-DMSO_3	H1373-shLKB1-FR054_1	H1373-shLKB1-FR054_2	H1373-shLKB1-FR054_3
UDPG_282_79_m0	0.598289	0.589012	0.568366	0.975144	0.964296	0.972689	0.632504	0.603122	0.62419	0.949335	0.953261	0.949321
UDPG_282_79_m1_natural abundance correction	0.401711	0.410988	0.431634	0.0248562	0.0357041	0.0273108	0.367496	0.396878	0.37581	0.0506648	0.046739	0.0506789
sum	1	1	1	1	1	1	1	1	1	1	1	1
ManNAc_1	581653	329411	378591	1.03288e+06	840876	1.01449e+06	511145	523572	428901	1.46381e+06	1.27604e+06	1.32567e+06
ManNAc_1_m+1	194118	160148	153257	84680.1	83811.9	90223.3	220062	228661	198281	164621	164306	183423
ManNAc_1_m+1_NC_natural abundance correction	153298	137030	126688	12192.5	24799.2	19026.7	184190	191917	168180	61890.5	74754.1	90387.3
sum	734951	466441	505279	1.04507e+06	865675	1.03351e+06	695334	715489	597082	1.5257e+06	1.35079e+06	1.41605e+06
% of enrichment
Sample Name	H1373-shGFP-DMSO_1	H1373-shGFP-DMSO_2	H1373-shGFP-DMSO_3	H1373-shGFP-FR054_1	H1373-shGFP-FR054_2	H1373-shGFP-FR054_3	H1373-shLKB1-DMSO_1	H1373-shLKB1-DMSO_2	H1373-shLKB1-DMSO_3	H1373-shLKB1-FR054_1	H1373-shLKB1-FR054_2	H1373-shLKB1-FR054_3
ManNAc_1	0.791417	0.706222	0.749271	0.988333	0.971353	0.98159	0.735106	0.731768	0.718329	0.959435	0.944659	0.93617
ManNAc_1_m+1_NC_natural abundance correction	0.208583	0.293778	0.250729	0.0116667	0.0286472	0.0184097	0.264894	0.268232	0.281671	0.0405653	0.055341	0.0638304
sum	1	1	1	1	1	1	1	1	1	1	1	1
